# Supplementary material for: Impact of Ar Flow Rates on Micro-Structural Properties of WS2 Thin Film by RF Magnetron Sputtering
Source: Nanomaterials (Basel). 2021 Jun 22;11(7):1635. doi: 10.3390/nano11071635 (PMC8306877; doi:10.3390/nano11071635)
Supplement: Supplementary file 1 [file nanomaterials-11-01635-s001.zip]

Archive with 1 entries (1 files):
- nanomaterials-1260805-supplementary.pdf
